# Supplementary material for: Effects of Resistance Circuit-Based Training on Body Composition, Strength and Cardiorespiratory Fitness: A Systematic Review and Meta-Analysis
Source: Biology (Basel). 2021 Apr 28;10(5):377. doi: 10.3390/biology10050377 (PMC8145598; doi:10.3390/biology10050377)
Supplement: Supplementary file 1 [file biology-10-00377-s001.zip]

Archive with 1 entries (1 files):
- biology-1178901-supplementary.pdf
